# Supplementary material for: Wearable Sensor-Based Phase Segmentation Analysis of Front Crawl Swimming: A Scoping Review
Source: Sensors (Basel). 2026 Jul 3;26(13):4221. doi: 10.3390/s26134221 (PMC13364495; doi:10.3390/s26134221)
Supplement: Supplementary file 1 [file sensors-26-04221-s001.zip]

Archive with 1 entries (1 files):
- sensors-4373518-supplementary.pdf
